# Supplementary material for: Predictors of Psychological Distress in Women with Endometriosis during the COVID-19 Pandemic
Source: Int J Environ Res Public Health. 2022 Apr 18;19(8):4927. doi: 10.3390/ijerph19084927 (PMC9024970; doi:10.3390/ijerph19084927)
Supplement: Supplementary file 1 [file ijerph-19-04927-s001.zip]

Archive with 1 entries (1 files):
- ijerph-1657086-supplementary.pdf
